# Supplementary material for: 1-Methyl-1,2,3,4-tetra­hydro­carbolin-2-ium-3-carboxyl­ate
Source: Acta Crystallogr Sect E Struct Rep Online. 2010 Jan 27;66(Pt 2):o446. doi: 10.1107/S1600536810002163 (PMC2979936; doi:10.1107/S1600536810002163)
Supplement: Supplementary file 2 [file e-66-0o446-Isup2.hkl]

# 
# h,k,l, Fc-squared, Fo-squared, sigma(Fo-squared) and status flag 
# 
data_I
_shelx_title ' xb3133 in P2(1)2(1)2(1)' 
_shelx_refln_list_code          4 
_shelx_F_calc_maximum      111.53 
_exptl_crystal_F_000       488.00 
_reflns_d_resolution_high  0.8394 
 
loop_ 
 _symmetry_equiv_pos_as_xyz 
 'x, y, z' 
 '-x+1/2, -y, z+1/2' 
 '-x, y+1/2, -z+1/2' 
 'x+1/2, -y+1/2, -z' 
 
_cell_length_a     4.9772 
_cell_length_b    14.5203 
_cell_length_c    15.3072 
_cell_angle_alpha  90.000 
_cell_angle_beta   90.000 
_cell_angle_gamma  90.000 
 
_shelx_F_squared_multiplier     1.000 
 
loop_ 
 _refln_index_h 
 _refln_index_k 
 _refln_index_l 
 _refln_F_squared_calc 
 _refln_F_squared_meas 
 _refln_F_squared_sigma 
 _refln_observed_status 
   2   0   0      277.36      274.31     21.72 o 
   4   0   0      616.01      743.24     58.11 o 
   1   1   0     1173.15     1183.25     63.45 o 
   2   1   0     1149.00     1205.11     64.82 o 
   3   1   0       12.66       12.58      3.53 o 
   4   1   0      139.38      144.55     10.00 o 
   5   1   0        6.58        9.04      6.92 o 
   0   2   0     7116.97     7903.50    435.64 o 
   1   2   0      771.94      838.16     44.85 o 
   2   2   0      236.40      250.74     14.10 o 
   3   2   0        1.43        1.54      3.17 o 
   4   2   0       47.65       52.69      6.15 o 
   5   2   0       16.52       18.76      7.11 o 
   1   3   0        0.30       -1.30      0.86 o 
   2   3   0       14.25       10.58      2.29 o 
   3   3   0       16.83       14.23      3.45 o 
   4   3   0       23.18       20.61      5.23 o 
   5   3   0       10.75       11.89      6.73 o 
   1   4   0      151.96      165.47      6.72 o 
   2   4   0       38.31       38.28      3.39 o 
   3   4   0      887.30      945.84     51.40 o 
   4   4   0       11.39        5.80      4.51 o 
   5   4   0        3.19       -3.63      6.82 o 
   1   5   0       60.97       61.08      2.89 o 
   2   5   0        0.05        0.32      1.68 o 
   3   5   0      209.16      210.38     13.13 o 
   4   5   0       73.07       85.22      7.29 o 
   5   5   0       10.71        7.65      5.24 o 
   0   6   0      101.76      121.61     10.12 o 
   1   6   0      667.69      682.58     26.67 o 
   2   6   0     1332.58     1298.19     50.58 o 
   3   6   0       75.94       74.53      4.22 o 
   4   6   0       12.01        5.68      4.03 o 
   5   6   0      159.17      178.28     15.84 o 
   1   7   0      143.44      140.02      5.30 o 
   2   7   0       31.03       41.91      2.51 o 
   3   7   0        2.16       -1.17      2.96 o 
   4   7   0        1.09        1.70      4.35 o 
   5   7   0        3.74        5.04      7.36 o 
   0   8   0       89.64       54.31     35.39 o 
   1   8   0      121.04      144.54      5.53 o 
   2   8   0        2.28        1.89      1.94 o 
   3   8   0        8.34        7.86      3.48 o 
   4   8   0       26.08       25.25      4.68 o 
   5   8   0      113.96      112.53     11.12 o 
   1   9   0        4.35        1.18      1.68 o 
   2   9   0        3.80        2.17      2.74 o 
   3   9   0        6.07        3.28      3.69 o 
   4   9   0        3.45        3.25      4.45 o 
   5   9   0        1.86       -0.98      8.19 o 
   0  10   0      351.70      355.77     19.97 o 
   1  10   0       31.55       31.55      3.92 o 
   2  10   0       36.61       30.52      4.30 o 
   3  10   0      321.21      352.66     19.47 o 
   4  10   0      267.47      268.50     13.85 o 
   1  11   0        5.48        1.49      2.67 o 
   2  11   0      101.63       96.44      7.93 o 
   3  11   0        1.68        1.91      4.15 o 
   4  11   0        3.34        4.20      5.56 o 
   0  12   0      138.42      154.81     13.90 o 
   1  12   0       54.34       56.94      5.58 o 
   2  12   0       89.61      109.14      6.70 o 
   3  12   0       10.20       13.41      4.62 o 
   4  12   0        1.37       -0.79      6.97 o 
   1  13   0       21.40       12.54      4.61 o 
   2  13   0        0.01        4.86      4.74 o 
   3  13   0       22.56       12.13      6.31 o 
   0  14   0       15.24        5.72      6.62 o 
   1  14   0        5.94        0.72      5.20 o 
   2  14   0      169.37      217.06     19.57 o 
   3  14   0        3.69        2.65      6.07 o 
   1  15   0        0.03        0.34      5.81 o 
   2  15   0        5.44       11.61      6.61 o 
   0  16   0        2.47       12.35      9.49 o 
   1  16   0        1.43        3.40      6.18 o 
   2  16   0        0.12       -0.12      7.01 o 
   1  17   0       11.44        9.26      6.57 o 
   1   0   1      894.86      798.83     42.99 o 
   2   0   1      269.56      310.98     17.19 o 
   3   0   1       51.70       47.09      7.38 o 
   4   0   1       73.09       62.40     11.48 o 
   5   0   1        0.81       -2.08      7.23 o 
   0   1   1     1214.95      727.05     56.31 o 
   1   1   1      330.74      267.90     10.39 o 
   2   1   1     1102.02     1075.21     40.87 o 
   3   1   1      479.22      507.87     19.83 o 
   4   1   1      259.28      295.55     12.41 o 
   5   1   1       27.88       31.13      5.29 o 
   0   2   1     6731.75     7032.93    271.19 o 
   1   2   1     1773.17     1684.45     52.50 o 
   2   2   1      258.52      247.01      9.78 o 
   3   2   1       67.20       55.95      4.11 o 
   4   2   1      268.72      330.79     15.63 o 
   5   2   1        7.19        7.38      4.97 o 
   0   3   1       30.61       33.65      1.73 o 
   1   3   1     1320.61     1299.61     35.52 o 
   2   3   1      195.53      197.66      7.93 o 
   3   3   1       95.49      100.44      4.82 o 
   4   3   1       20.06       13.90      3.36 o 
   5   3   1       16.40       14.72      6.01 o 
   0   4   1      548.89      452.41     15.69 o 
   1   4   1      192.12      187.03      4.99 o 
   2   4   1      197.77      172.47      5.83 o 
   3   4   1      357.06      360.81     14.42 o 
   4   4   1       18.48       20.59      3.65 o 
   5   4   1       11.38        8.80      5.00 o 
   0   5   1     1309.38     1178.37     40.87 o 
   1   5   1       98.93       97.56      2.64 o 
   2   5   1      274.60      270.93      7.74 o 
   3   5   1        0.87       -0.06      2.15 o 
   4   5   1      236.11      256.73      9.82 o 
   5   5   1        9.97        6.10      4.89 o 
   0   6   1      101.82       89.59      3.51 o 
   1   6   1      257.08      241.77      6.13 o 
   2   6   1       18.34       16.14      1.37 o 
   3   6   1       32.85       33.16      2.56 o 
   4   6   1       54.94       54.11      4.01 o 
   5   6   1        4.55        6.55      5.13 o 
   0   7   1     1102.79     1028.45     39.70 o 
   1   7   1      288.92      302.90      7.64 o 
   2   7   1      480.56      500.43     13.25 o 
   3   7   1        1.01        0.94      2.01 o 
   4   7   1       97.33      102.77      7.51 o 
   5   7   1        9.24       11.49      4.66 o 
   0   8   1        8.84        9.83      1.58 o 
   1   8   1      154.67      166.60      4.65 o 
   2   8   1      152.77      150.92      4.72 o 
   3   8   1      103.29      109.11      4.54 o 
   4   8   1        6.24        3.20      3.12 o 
   5   8   1       18.43       13.56      4.76 o 
   0   9   1      321.29      316.97     12.57 o 
   1   9   1      132.43      130.90      4.78 o 
   2   9   1        9.24        8.49      1.77 o 
   3   9   1       93.37      101.87      5.31 o 
   4   9   1        7.33        7.59      3.73 o 
   5   9   1        0.84       -2.33      5.38 o 
   0  10   1        0.55        1.32      2.31 o 
   1  10   1       28.51       24.96      3.86 o 
   2  10   1       14.00       11.23      2.20 o 
   3  10   1       14.12       17.21      2.90 o 
   4  10   1       24.76       22.16      3.95 o 
   0  11   1       18.19       12.78      4.53 o 
   1  11   1      248.76      267.01      9.08 o 
   2  11   1      142.36      151.13      5.67 o 
   3  11   1        4.66        5.29      2.88 o 
   4  11   1       46.93       52.21      6.80 o 
   0  12   1      100.64      117.62      8.68 o 
   1  12   1      115.43      116.73      5.11 o 
   2  12   1      279.19      301.40     12.37 o 
   3  12   1       98.77      102.10      5.76 o 
   4  12   1       37.34       43.29      4.95 o 
   0  13   1      239.64      236.23     14.31 o 
   1  13   1      278.35      292.87     12.28 o 
   2  13   1       94.77       98.95      7.62 o 
   3  13   1       30.11       29.94      4.06 o 
   0  14   1      101.77      119.81     27.87 o 
   1  14   1       50.94       45.85      5.65 o 
   2  14   1        6.33        5.85      4.01 o 
   3  14   1        2.67        3.48      4.80 o 
   0  15   1        1.36       -0.07      5.01 o 
   1  15   1       20.97       23.00      4.32 o 
   2  15   1        7.20        5.66      4.50 o 
   0  16   1        1.10        2.21      6.42 o 
   1  16   1        8.21        4.73      4.35 o 
   2  16   1        8.08       10.61      5.16 o 
   0  17   1        8.54        2.59      6.86 o 
   1  17   1        1.49        0.85      5.01 o 
   0   0   2      771.31      619.64     34.90 o 
   1   0   2      962.95      875.48     38.97 o 
   2   0   2     1178.48     1247.22     67.16 o 
   3   0   2       73.64       67.44      5.29 o 
   4   0   2       71.92       87.80      7.55 o 
   5   0   2      187.67      273.14     25.23 o 
   0   1   2     1039.77     1073.53     41.49 o 
   1   1   2     7076.63     7121.77    221.05 o 
   2   1   2     1519.34     1573.94     59.66 o 
   3   1   2      232.67      262.63     10.76 o 
   4   1   2       37.56       36.15      3.97 o 
   5   1   2      187.97      227.66     12.66 o 
   0   2   2        2.18        3.62      0.61 o 
   1   2   2     1253.26     1194.08     37.28 o 
   2   2   2      808.54      812.36     27.92 o 
   3   2   2      214.67      223.65      8.27 o 
   4   2   2       17.02       14.08      3.57 o 
   5   2   2      101.21      118.22     11.39 o 
   0   3   2     1232.42     1128.33     43.72 o 
   1   3   2      304.41      304.26      9.03 o 
   2   3   2       54.19       56.98      2.40 o 
   3   3   2      138.61      135.54      9.20 o 
   4   3   2        2.90        3.88      3.10 o 
   5   3   2       39.52       53.12      6.18 o 
   0   4   2      404.41      350.80     13.78 o 
   1   4   2      546.58      514.43     14.21 o 
   2   4   2       84.10       90.21      3.17 o 
   3   4   2       80.44       74.18      5.21 o 
   4   4   2       13.79       12.27      3.06 o 
   5   4   2       27.59       31.09      5.61 o 
   0   5   2      919.19      838.02     29.18 o 
   1   5   2       20.11       17.66      2.12 o 
   2   5   2      428.27      419.00     11.75 o 
   3   5   2      131.98      139.33      6.67 o 
   4   5   2        6.37        8.70      3.18 o 
   5   5   2        9.32        7.45      4.91 o 
   0   6   2     1531.54     1478.77     57.35 o 
   1   6   2      155.32      173.92      5.04 o 
   2   6   2      439.48      433.42     12.11 o 
   3   6   2      144.35      149.72      6.66 o 
   4   6   2       39.10       38.41      4.12 o 
   5   6   2      105.18      119.24      8.80 o 
   0   7   2     1392.54     1433.25     49.94 o 
   1   7   2       30.17       39.15      1.86 o 
   2   7   2       16.15       15.29      1.56 o 
   3   7   2       13.51       13.57      2.50 o 
   4   7   2      149.44      160.34      7.86 o 
   5   7   2       10.43        7.28      5.21 o 
   0   8   2       25.65       26.45      2.82 o 
   1   8   2      200.45      193.63      5.67 o 
   2   8   2      156.24      143.10      4.52 o 
   3   8   2       12.43       11.45      2.29 o 
   4   8   2       23.53       29.26      4.58 o 
   5   8   2       21.63       22.74      5.24 o 
   0   9   2       18.80       20.66      2.45 o 
   1   9   2      117.54      123.37      4.19 o 
   2   9   2      127.93      133.00      4.85 o 
   3   9   2       28.57       32.00      2.93 o 
   4   9   2      118.04      124.72      6.17 o 
   5   9   2       48.53       51.10      5.81 o 
   0  10   2      193.59      203.11      9.78 o 
   1  10   2      109.01      109.35      4.71 o 
   2  10   2       41.67       44.36      2.48 o 
   3  10   2       36.53       38.44      3.15 o 
   4  10   2       11.42        8.90      3.84 o 
   0  11   2      126.07      114.16      6.19 o 
   1  11   2      125.10      127.42      4.54 o 
   2  11   2      330.27      321.34     10.69 o 
   3  11   2       62.31       58.66      3.77 o 
   4  11   2       46.53       51.60      5.03 o 
   0  12   2      609.85      670.50     37.01 o 
   1  12   2       48.74       50.29      3.48 o 
   2  12   2       93.00       97.87     10.49 o 
   3  12   2        7.92        3.96      3.98 o 
   4  12   2       29.89       36.82      4.93 o 
   0  13   2       54.22       58.67      6.15 o 
   1  13   2       68.51       72.86      6.53 o 
   2  13   2       13.19        8.04      3.15 o 
   3  13   2       26.96       35.30      6.28 o 
   0  14   2       78.58       69.93     16.11 o 
   1  14   2       30.33       35.10      4.82 o 
   2  14   2       37.89       41.96      5.12 o 
   3  14   2        0.23       -1.03      5.24 o 
   0  15   2        8.94        3.59      5.81 o 
   1  15   2       24.05       30.95      4.33 o 
   2  15   2        0.50        0.89      4.40 o 
   0  16   2        3.43       -1.69      6.47 o 
   1  16   2       12.75        7.80      4.70 o 
   2  16   2       14.17       15.41      5.36 o 
   0  17   2       40.50       51.28     11.83 o 
   1   0   3     6270.38     6476.66    247.96 o 
   2   0   3       41.69       57.45      5.48 o 
   3   0   3        0.05       -0.09      3.25 o 
   4   0   3        1.63       -2.49      5.11 o 
   5   0   3       14.57        5.28     10.38 o 
   0   1   3      138.54      146.19      5.21 o 
   1   1   3    12438.03    13926.46    402.77 o 
   2   1   3      886.33      958.56     36.73 o 
   3   1   3      216.93      243.36      8.97 o 
   4   1   3       21.49       16.47      3.65 o 
   5   1   3      100.68      115.31     16.70 o 
   0   2   3      229.46      259.57      9.09 o 
   1   2   3      758.10      737.87     20.19 o 
   2   2   3      692.97      664.90     20.96 o 
   3   2   3       33.55       27.38      3.14 o 
   4   2   3        1.38       -1.10      3.02 o 
   5   2   3        9.73        7.85      5.80 o 
   0   3   3        5.17        4.19      0.70 o 
   1   3   3     1657.70     1667.89     45.37 o 
   2   3   3       94.30       95.80      5.16 o 
   3   3   3      507.78      548.09     19.11 o 
   4   3   3       25.48       24.80      3.83 o 
   5   3   3       34.06       22.28      6.29 o 
   0   4   3      510.98      444.59     17.41 o 
   1   4   3      294.45      295.56      8.20 o 
   2   4   3       46.73       46.58      2.09 o 
   3   4   3        0.33        0.91      2.08 o 
   4   4   3        9.60        4.95      3.17 o 
   5   4   3       54.43       55.20      6.21 o 
   0   5   3        7.64        5.17      1.22 o 
   1   5   3      252.72      247.58      7.49 o 
   2   5   3      458.91      482.48     13.55 o 
   3   5   3      211.58      213.15      7.42 o 
   4   5   3       71.17       73.46      5.12 o 
   5   5   3       25.10       24.08      5.35 o 
   0   6   3        6.93        8.69      1.07 o 
   1   6   3      537.16      522.85     15.44 o 
   2   6   3      100.71       92.82      4.28 o 
   3   6   3      133.72      138.76      6.42 o 
   4   6   3       18.80       20.96      3.63 o 
   5   6   3        5.98        3.44      5.12 o 
   0   7   3      420.46      426.98     15.04 o 
   1   7   3      244.21      250.61      7.62 o 
   2   7   3      429.14      433.62     12.98 o 
   3   7   3       48.07       45.45      2.81 o 
   4   7   3      252.70      293.11     15.66 o 
   5   7   3        4.80        3.23      5.36 o 
   0   8   3      486.54      484.68     17.14 o 
   1   8   3       17.82       17.18      1.48 o 
   2   8   3       49.71       49.95      2.38 o 
   3   8   3       24.51       18.03      2.44 o 
   4   8   3       54.22       54.31      5.05 o 
   5   8   3       26.47       23.90      5.95 o 
   0   9   3       22.23       20.90      2.50 o 
   1   9   3       63.32       68.15      3.15 o 
   2   9   3      118.80      115.42      3.99 o 
   3   9   3       98.54       92.47      4.05 o 
   4   9   3       20.72       16.85      4.05 o 
   0  10   3       35.72       40.93      4.38 o 
   1  10   3        3.99        2.27      1.75 o 
   2  10   3       36.27       33.72      2.36 o 
   3  10   3       48.49       49.94      4.49 o 
   4  10   3       42.04       44.81      5.03 o 
   0  11   3      107.03      104.48      6.32 o 
   1  11   3      348.56      353.81     10.90 o 
   2  11   3      125.50      116.26      4.79 o 
   3  11   3      158.27      172.02      8.36 o 
   4  11   3       46.26       45.21      4.70 o 
   0  12   3       96.45       83.55      5.45 o 
   1  12   3       80.85       87.11      4.05 o 
   2  12   3       47.77       46.59      3.55 o 
   3  12   3       10.83        8.14      3.98 o 
   4  12   3       23.17       13.05      4.93 o 
   0  13   3        0.00        0.46      4.34 o 
   1  13   3       93.51       94.39      8.83 o 
   2  13   3       57.73       55.44      4.11 o 
   3  13   3       27.01       17.49      4.43 o 
   0  14   3        6.95        1.77      5.21 o 
   1  14   3        8.31        8.98      3.70 o 
   2  14   3        4.82        5.45      4.07 o 
   3  14   3       10.84        9.94      4.69 o 
   0  15   3       37.79       43.90      6.82 o 
   1  15   3       30.36       32.82      4.62 o 
   2  15   3        8.37        7.06      5.21 o 
   0  16   3        3.77        1.64      6.50 o 
   1  16   3        1.26        3.74      4.74 o 
   2  16   3        4.22        6.29      6.21 o 
   0  17   3        1.56        3.18      6.90 o 
   0   0   4     3210.91     2998.52    167.42 o 
   1   0   4        0.05       -0.32      0.80 o 
   2   0   4      610.64      574.54     31.49 o 
   3   0   4       30.29       21.15      4.82 o 
   4   0   4        1.64       -4.51      5.26 o 
   5   0   4       26.17       26.75      8.39 o 
   0   1   4      191.75      179.92      7.21 o 
   1   1   4     1627.17     1655.09     42.80 o 
   2   1   4      136.04      143.95      4.99 o 
   3   1   4       25.84       22.79      2.17 o 
   4   1   4       97.43      114.37      5.51 o 
   5   1   4      156.92      169.61     10.98 o 
   0   2   4      101.16      134.35      4.89 o 
   1   2   4      704.54      687.61     18.08 o 
   2   2   4      132.20      124.09      4.68 o 
   3   2   4      264.94      264.76      9.65 o 
   4   2   4       55.75       60.43      7.99 o 
   5   2   4        7.85        2.95      5.04 o 
   0   3   4        2.93        0.97      0.83 o 
   1   3   4       72.08       79.82      2.78 o 
   2   3   4      374.22      411.86     12.14 o 
   3   3   4      126.15      135.82      9.01 o 
   4   3   4      286.85      296.71     12.58 o 
   5   3   4       11.54       12.10      5.97 o 
   0   4   4      534.51      575.88     22.50 o 
   1   4   4      958.03      928.03     24.03 o 
   2   4   4      193.64      182.45      7.93 o 
   3   4   4        6.22        8.90      2.17 o 
   4   4   4       69.32       74.89      6.20 o 
   5   4   4       85.56       87.58      7.79 o 
   0   5   4     2708.92     2683.68    103.80 o 
   1   5   4      174.64      158.51      4.42 o 
   2   5   4       81.10       89.38      3.71 o 
   3   5   4       18.52       14.99      2.39 o 
   4   5   4      231.64      256.97     19.70 o 
   5   5   4        0.58       -0.29      5.72 o 
   0   6   4      801.57      789.34     30.75 o 
   1   6   4      340.14      345.88     10.36 o 
   2   6   4       60.47       49.19      2.35 o 
   3   6   4      140.46      158.66      8.13 o 
   4   6   4       28.65       24.27      3.83 o 
   5   6   4       74.98       92.86     15.97 o 
   0   7   4      245.17      259.37     10.56 o 
   1   7   4      501.04      515.61     15.31 o 
   2   7   4       50.70       50.69      2.46 o 
   3   7   4       30.79       27.99      2.82 o 
   4   7   4        2.77        2.62      3.59 o 
   5   7   4        9.17        6.15      5.51 o 
   0   8   4      324.95      346.38     13.92 o 
   1   8   4      180.07      190.23      5.65 o 
   2   8   4      140.40      129.76      4.55 o 
   3   8   4      116.97      104.41      7.02 o 
   4   8   4       34.93       40.42      4.56 o 
   5   8   4        9.16        3.40      5.52 o 
   0   9   4       12.33       11.59      2.21 o 
   1   9   4        6.34        6.76      1.64 o 
   2   9   4       54.10       55.68      3.05 o 
   3   9   4      161.98      161.20      6.30 o 
   4   9   4        8.70        0.26      4.01 o 
   0  10   4       47.59       59.16      6.52 o 
   1  10   4      257.78      253.90      7.98 o 
   2  10   4       25.25       24.05      3.28 o 
   3  10   4      277.86      289.16     10.16 o 
   4  10   4       19.19       10.60      4.21 o 
   0  11   4        2.12        1.10      2.69 o 
   1  11   4      183.84      190.12      6.69 o 
   2  11   4       11.44       10.19      2.41 o 
   3  11   4       74.19       74.34      5.33 o 
   4  11   4       10.33        5.87      4.36 o 
   0  12   4      313.56      319.10     15.15 o 
   1  12   4       89.06       90.47      3.88 o 
   2  12   4       53.34       63.60      5.73 o 
   3  12   4      139.61      151.82     16.36 o 
   4  12   4        4.27        3.81      5.33 o 
   0  13   4      113.05      119.03      7.12 o 
   1  13   4       43.73       48.73      3.50 o 
   2  13   4        6.28        1.37      3.57 o 
   3  13   4       24.38       22.77      5.55 o 
   0  14   4        5.83        8.00      5.06 o 
   1  14   4        3.82        2.08      3.53 o 
   2  14   4       21.73       23.91      4.36 o 
   3  14   4        2.47        2.22      4.72 o 
   0  15   4       61.07       59.27      7.67 o 
   1  15   4       42.24       38.47      4.91 o 
   2  15   4        3.76        3.20      5.63 o 
   0  16   4       15.66       11.30      6.32 o 
   1  16   4       18.91       20.30      4.84 o 
   1   0   5      117.14      114.18      5.16 o 
   2   0   5      467.58      471.38     21.52 o 
   3   0   5      395.23      432.90     19.67 o 
   4   0   5      111.34      103.65      8.73 o 
   5   0   5       12.34        3.41      6.73 o 
   0   1   5       64.46       66.30      2.38 o 
   1   1   5      209.87      220.29      5.90 o 
   2   1   5      562.83      609.27     17.84 o 
   3   1   5      204.65      191.19      9.38 o 
   4   1   5       26.62       23.59      3.96 o 
   5   1   5        8.07        6.19      5.07 o 
   0   2   5      186.55      191.53      6.87 o 
   1   2   5     1839.90     1807.46     47.16 o 
   2   2   5      988.89     1029.54     32.34 o 
   3   2   5       70.86       62.03      6.05 o 
   4   2   5      161.09      176.48     10.95 o 
   5   2   5       13.54       11.82      5.26 o 
   0   3   5      613.36      611.88     21.34 o 
   1   3   5      105.37       96.75      2.57 o 
   2   3   5      483.17      488.45     14.44 o 
   3   3   5       52.16       47.58      2.98 o 
   4   3   5       13.48       12.13      3.73 o 
   5   3   5       40.63       47.55      5.97 o 
   0   4   5     1130.40     1157.02     40.21 o 
   1   4   5      931.66      948.84     24.49 o 
   2   4   5      124.19      125.82      3.93 o 
   3   4   5        5.14        8.04      2.21 o 
   4   4   5       57.16       49.61      4.57 o 
   5   4   5        9.91       10.71      5.90 o 
   0   5   5       42.70       49.00      3.40 o 
   1   5   5      954.50      949.17     24.52 o 
   2   5   5       41.79       38.49      3.12 o 
   3   5   5       71.08       57.19      3.03 o 
   4   5   5        9.02       11.53      3.22 o 
   5   5   5       84.30       94.23      8.21 o 
   0   6   5      743.09      739.10     28.90 o 
   1   6   5      287.38      305.15      8.68 o 
   2   6   5       98.41      118.40      4.53 o 
   3   6   5       18.99       10.96      2.53 o 
   4   6   5       51.83       50.86      4.38 o 
   5   6   5        9.11        6.04      6.24 o 
   0   7   5      132.59      163.92      6.99 o 
   1   7   5      285.62      298.29      8.58 o 
   2   7   5       14.73        9.74      2.00 o 
   3   7   5       97.02       78.88      3.97 o 
   4   7   5        4.72        6.25      3.77 o 
   5   7   5       15.06       20.91      6.10 o 
   0   8   5       24.17       28.32      4.06 o 
   1   8   5      235.03      225.74      7.08 o 
   2   8   5      215.04      213.23      7.83 o 
   3   8   5      141.38      135.53      5.62 o 
   4   8   5       44.23       49.41      4.61 o 
   5   8   5       28.02       30.11      7.24 o 
   0   9   5       34.94       44.08      5.03 o 
   1   9   5      198.75      191.45      6.16 o 
   2   9   5       12.12       13.91      2.52 o 
   3   9   5      173.57      149.46     10.51 o 
   4   9   5       26.43       24.16      4.71 o 
   0  10   5      148.27      176.30     11.45 o 
   1  10   5      134.04      123.72      4.45 o 
   2  10   5       69.81       66.71      5.09 o 
   3  10   5       52.13       38.74      3.44 o 
   4  10   5       24.39       22.02      4.35 o 
   0  11   5       33.59       26.01      3.11 o 
   1  11   5      226.25      220.27      7.19 o 
   2  11   5       97.22       87.61      5.98 o 
   3  11   5       19.53       20.18      3.71 o 
   4  11   5        4.68        2.65      4.99 o 
   0  12   5      215.62      221.34     11.02 o 
   1  12   5       33.71       31.16      2.76 o 
   2  12   5       17.78       13.77      3.01 o 
   3  12   5       51.95       53.65      4.88 o 
   0  13   5        4.01        5.49      3.88 o 
   1  13   5       25.62       20.74      3.10 o 
   2  13   5       20.75       21.90      4.05 o 
   3  13   5       15.26       10.69      4.48 o 
   0  14   5       10.92       14.61      5.70 o 
   1  14   5       22.02       24.94      4.95 o 
   2  14   5       26.01       26.35      4.47 o 
   3  14   5        3.59        3.75      4.63 o 
   0  15   5        3.78        5.79      5.62 o 
   1  15   5        6.26       11.16      4.81 o 
   2  15   5        9.75        4.00      5.39 o 
   0  16   5        1.08        2.35      6.79 o 
   1  16   5       17.14       20.26      5.92 o 
   0   0   6      696.30      511.91     29.03 o 
   1   0   6        0.07        0.25      0.97 o 
   2   0   6     2377.92     2518.46     96.17 o 
   3   0   6       16.78       25.56      5.17 o 
   4   0   6      317.46      327.24     37.88 o 
   5   0   6       19.70       23.99     11.84 o 
   0   1   6      475.92      423.64     13.60 o 
   1   1   6      388.64      384.26     10.14 o 
   2   1   6      504.00      521.92     14.38 o 
   3   1   6       72.26       74.80      5.94 o 
   4   1   6      119.02      118.04     10.29 o 
   5   1   6        8.05        8.31      5.12 o 
   0   2   6      312.81      295.06     10.49 o 
   1   2   6      627.26      630.22     15.68 o 
   2   2   6      165.97      144.98      5.10 o 
   3   2   6      310.20      317.99     11.75 o 
   4   2   6       30.67       33.62      4.24 o 
   5   2   6       73.28       81.97     12.30 o 
   0   3   6        0.79        1.41      1.10 o 
   1   3   6      109.19      124.48      3.36 o 
   2   3   6      144.01      138.65      4.63 o 
   3   3   6       53.70       56.34      3.96 o 
   4   3   6      105.88       99.94      7.50 o 
   5   3   6        1.36        0.94      5.17 o 
   0   4   6       83.38       86.41      3.45 o 
   1   4   6     1282.02     1313.11     34.09 o 
   2   4   6      361.54      385.35     11.65 o 
   3   4   6       99.37       91.47      3.53 o 
   4   4   6       94.15      117.10      8.83 o 
   5   4   6      140.47      146.73     23.32 o 
   0   5   6      729.22      693.45     24.08 o 
   1   5   6       25.12       28.61      1.46 o 
   2   5   6       15.01       14.49      1.72 o 
   3   5   6       25.66       18.65      2.71 o 
   4   5   6      130.45      126.72     10.92 o 
   5   5   6        8.52        7.07      6.03 o 
   0   6   6       11.63       13.37      1.87 o 
   1   6   6      123.62      131.74      4.09 o 
   2   6   6      396.11      401.52     13.17 o 
   3   6   6      235.36      244.66     10.22 o 
   4   6   6        6.41        2.59      3.91 o 
   5   6   6       32.26       30.41      6.30 o 
   0   7   6       14.19       11.08      1.95 o 
   1   7   6       34.40       38.49      3.31 o 
   2   7   6       96.82       90.25      6.17 o 
   3   7   6       87.74       98.35      6.07 o 
   4   7   6       14.30        7.91      4.61 o 
   5   7   6        0.47       -0.73      6.38 o 
   0   8   6        2.03        2.70      1.95 o 
   1   8   6       95.55       86.38      3.19 o 
   2   8   6       92.43      101.32      5.27 o 
   3   8   6       11.03        6.45      2.84 o 
   4   8   6        0.56        0.17      3.96 o 
   0   9   6       38.23       41.20      5.14 o 
   1   9   6       26.84       24.71      2.08 o 
   2   9   6        6.73        2.62      2.34 o 
   3   9   6       32.12       28.09      3.53 o 
   4   9   6        7.05        4.58      4.18 o 
   0  10   6      105.64      109.28     12.66 o 
   1  10   6       55.77       45.93      3.19 o 
   2  10   6      174.66      174.87      8.29 o 
   3  10   6       96.55      110.93      5.43 o 
   4  10   6        4.72        3.36      5.05 o 
   0  11   6        0.01        0.16      2.93 o 
   1  11   6       12.93        9.10      2.50 o 
   2  11   6      109.43      100.01      5.22 o 
   3  11   6        1.28        1.34      3.31 o 
   4  11   6       19.47       22.62      5.16 o 
   0  12   6       57.05       54.12      4.48 o 
   1  12   6       86.49       83.71      4.73 o 
   2  12   6        9.53        6.13      3.02 o 
   3  12   6        6.79        1.55      4.24 o 
   0  13   6       10.33       10.12      3.80 o 
   1  13   6       75.11       83.88      6.32 o 
   2  13   6        5.99        4.85      3.51 o 
   3  13   6        4.38        3.99      4.60 o 
   0  14   6       74.43       71.27      6.19 o 
   1  14   6       16.36       15.85      3.74 o 
   2  14   6       15.57       13.61      4.03 o 
   0  15   6       31.86       21.81      6.73 o 
   1  15   6       17.05       17.58      4.71 o 
   2  15   6       14.26       15.79      4.96 o 
   0  16   6        0.00       -1.26      6.36 o 
   1  16   6       23.68       30.73      8.75 o 
   1   0   7      938.81      973.66     34.04 o 
   2   0   7      540.21      530.24     24.04 o 
   3   0   7      402.58      381.50     21.96 o 
   4   0   7      104.96      102.85      8.66 o 
   5   0   7       28.71       33.40     11.52 o 
   0   1   7       29.66       32.35      1.66 o 
   1   1   7       13.26       12.95      1.12 o 
   2   1   7      616.16      630.24     20.18 o 
   3   1   7       35.59       34.50      3.48 o 
   4   1   7       47.10       41.47      4.58 o 
   5   1   7       16.89       17.40      5.63 o 
   0   2   7       34.29       37.27      1.88 o 
   1   2   7      489.47      526.28     13.11 o 
   2   2   7      466.79      498.02     14.78 o 
   3   2   7      121.49      117.20      6.55 o 
   4   2   7       20.34        8.51      4.03 o 
   5   2   7       19.98       11.89      5.63 o 
   0   3   7       32.04       34.55      1.94 o 
   1   3   7      202.24      189.41      4.95 o 
   2   3   7      175.33      187.08      7.12 o 
   3   3   7      337.83      342.36     12.55 o 
   4   3   7       35.32       30.05      5.56 o 
   5   3   7       47.32       50.30      6.94 o 
   0   4   7      382.36      369.31     13.15 o 
   1   4   7      112.22      106.36      3.50 o 
   2   4   7      145.10      139.94      5.48 o 
   3   4   7       18.10       19.39      2.69 o 
   4   4   7       22.67       22.84      4.98 o 
   5   4   7       49.97       56.01      9.68 o 
   0   5   7      317.37      324.82     11.64 o 
   1   5   7      586.27      592.47     15.55 o 
   2   5   7       97.33       98.96      4.02 o 
   3   5   7      301.71      265.55     19.46 o 
   4   5   7       45.57       36.64      4.83 o 
   5   5   7       22.03       17.73      5.82 o 
   0   6   7      408.38      403.61     16.14 o 
   1   6   7      380.99      394.68     12.01 o 
   2   6   7      121.45      128.93      5.66 o 
   3   6   7      153.10      155.44      6.28 o 
   4   6   7        8.05        7.80      4.51 o 
   5   6   7       32.41       27.92      6.46 o 
   0   7   7       64.87       66.22      3.66 o 
   1   7   7      182.75      184.73      6.39 o 
   2   7   7        5.20        4.08      2.19 o 
   3   7   7        6.12        3.41      2.70 o 
   4   7   7       11.58        7.48      4.58 o 
   0   8   7       49.13       48.13      3.18 o 
   1   8   7       15.13        9.96      1.92 o 
   2   8   7      364.44      373.64     12.54 o 
   3   8   7      124.29      132.70      7.82 o 
   4   8   7       55.29       52.08      5.08 o 
   0   9   7        4.33        3.37      2.55 o 
   1   9   7      179.02      174.83      5.95 o 
   2   9   7       24.71       20.25      2.78 o 
   3   9   7       27.71       26.92      4.39 o 
   4   9   7       10.39       14.13      4.44 o 
   0  10   7       23.30       26.90      3.33 o 
   1  10   7       56.69       63.16      3.51 o 
   2  10   7      126.67      121.18      5.17 o 
   3  10   7       52.94       45.74      5.81 o 
   4  10   7       31.15       27.94      5.41 o 
   0  11   7       31.78       33.91      5.13 o 
   1  11   7       25.91       17.38      2.72 o 
   2  11   7       50.53       44.79      4.85 o 
   3  11   7        0.52        1.80      3.53 o 
   0  12   7       26.48       26.58      4.75 o 
   1  12   7        8.15        8.20      2.77 o 
   2  12   7       21.64       24.83      3.41 o 
   3  12   7       10.45       11.11      3.93 o 
   0  13   7        0.31       -0.31      3.63 o 
   1  13   7       17.98       13.12      3.27 o 
   2  13   7        7.87        4.62      3.48 o 
   3  13   7        7.62        0.98      4.78 o 
   0  14   7        2.55        1.69      5.57 o 
   1  14   7       32.22       28.51      4.07 o 
   2  14   7       26.56       31.55      4.44 o 
   0  15   7        1.80        0.30      8.87 o 
   1  15   7        6.81        6.09      4.07 o 
   0   0   8       30.13       22.47      6.74 o 
   1   0   8       13.64        9.43      1.35 o 
   2   0   8       67.58       72.49      5.75 o 
   3   0   8        0.13        0.96      4.03 o 
   4   0   8       47.26       45.82      6.66 o 
   5   0   8        0.32       -0.02      7.69 o 
   0   1   8      472.14      445.58     14.43 o 
   1   1   8       52.31       50.14      2.61 o 
   2   1   8      271.46      277.74      9.27 o 
   3   1   8        0.78        2.37      2.62 o 
   4   1   8       12.72        9.95      4.02 o 
   5   1   8        3.95        4.63      5.40 o 
   0   2   8        4.62        1.80      1.28 o 
   1   2   8       97.25       84.37      2.56 o 
   2   2   8       49.89       57.24      2.67 o 
   3   2   8       14.95       11.02      2.62 o 
   4   2   8       10.20        0.28      3.98 o 
   5   2   8        1.14       -1.55      5.19 o 
   0   3   8       94.89       95.67      3.89 o 
   1   3   8      313.28      351.02     10.00 o 
   2   3   8      105.63      109.01      3.93 o 
   3   3   8      952.68      979.05     38.09 o 
   4   3   8       28.80       17.33      4.99 o 
   5   3   8       15.37        7.24      6.72 o 
   0   4   8      221.98      233.31      8.58 o 
   1   4   8        8.69        7.61      1.19 o 
   2   4   8      153.45      147.21      5.46 o 
   3   4   8        6.66        1.01      2.96 o 
   4   4   8       19.16       28.11      5.33 o 
   5   4   8        6.81        7.61      6.35 o 
   0   5   8      211.35      225.43      8.34 o 
   1   5   8      260.03      280.66     10.29 o 
   2   5   8       44.61       47.19      2.81 o 
   3   5   8       28.62       27.86      3.36 o 
   4   5   8       17.23       13.55      4.71 o 
   5   5   8        8.23        5.50      5.97 o 
   0   6   8       16.12       12.14      2.57 o 
   1   6   8       23.13       22.40      1.91 o 
   2   6   8       94.14       95.60      6.44 o 
   3   6   8       40.70       34.74      4.27 o 
   4   6   8       71.39       65.81      5.09 o 
   0   7   8      664.63      705.92     27.79 o 
   1   7   8      674.97      678.63     20.28 o 
   2   7   8       92.99      112.26      4.68 o 
   3   7   8      155.00      137.52     12.14 o 
   4   7   8       26.06       18.74      4.34 o 
   0   8   8       10.65        6.26      2.43 o 
   1   8   8      101.65      116.13      4.35 o 
   2   8   8        7.35        4.01      2.52 o 
   3   8   8        2.03        0.90      2.98 o 
   4   8   8        1.88        0.25      4.19 o 
   0   9   8       40.84       44.78      3.48 o 
   1   9   8      234.68      245.98      7.99 o 
   2   9   8       57.67       57.06      3.49 o 
   3   9   8       25.41       18.84      3.45 o 
   4   9   8       17.64       17.40      4.85 o 
   0  10   8        1.34       -0.12      2.73 o 
   1  10   8       16.12       12.69      2.44 o 
   2  10   8       10.96        7.67      2.90 o 
   3  10   8        6.02        4.73      3.30 o 
   4  10   8       29.43       25.21      5.03 o 
   0  11   8       19.23       17.21      4.16 o 
   1  11   8      101.91       96.38      4.40 o 
   2  11   8       42.71       44.36      3.66 o 
   3  11   8        8.56        5.55      3.80 o 
   0  12   8       20.97       21.76      4.32 o 
   1  12   8       30.18       22.71      3.22 o 
   2  12   8       50.66       44.40      4.92 o 
   3  12   8        3.62        4.05      4.16 o 
   0  13   8      107.86       97.49      7.26 o 
   1  13   8        4.57        3.42      3.26 o 
   2  13   8       29.18       32.54      3.94 o 
   0  14   8        7.01        3.16      5.24 o 
   1  14   8        4.95        2.92      3.61 o 
   2  14   8        6.44        3.38      4.16 o 
   0  15   8        1.36        0.35      6.29 o 
   1  15   8        5.13        4.72      4.39 o 
   1   0   9      114.60      113.18      5.06 o 
   2   0   9       22.51       17.53      6.18 o 
   3   0   9      247.66      250.10     12.54 o 
   4   0   9        0.41        1.07      5.46 o 
   5   0   9        3.19        1.21      7.47 o 
   0   1   9      658.67      686.93     25.71 o 
   1   1   9      119.90      122.14      3.48 o 
   2   1   9       78.77       92.56      4.18 o 
   3   1   9      246.12      231.77      8.99 o 
   4   1   9       64.04       73.15      5.70 o 
   5   1   9       13.98        8.55      5.75 o 
   0   2   9       25.51       26.40      2.83 o 
   1   2   9      129.68      130.93      5.66 o 
   2   2   9       45.66       45.03      2.97 o 
   3   2   9      308.72      295.69     11.08 o 
   4   2   9        6.81        6.36      4.04 o 
   5   2   9       26.23       23.51      6.89 o 
   0   3   9       72.02       81.52      3.29 o 
   1   3   9      202.82      203.34      5.98 o 
   2   3   9        9.68       10.00      1.95 o 
   3   3   9      120.38      117.19      6.25 o 
   4   3   9        1.09        2.07      4.71 o 
   5   3   9       20.68       20.83      6.71 o 
   0   4   9        2.04        1.62      1.73 o 
   1   4   9       86.65       83.37      2.83 o 
   2   4   9      193.17      196.27      7.77 o 
   3   4   9      302.79      298.56     13.39 o 
   4   4   9        7.23        5.73      4.58 o 
   0   5   9      362.95      407.34     16.31 o 
   1   5   9       97.92      106.18      4.55 o 
   2   5   9        6.13        7.09      2.61 o 
   3   5   9      163.65      166.08      7.28 o 
   4   5   9       17.44       17.37      4.44 o 
   0   6   9      102.25      109.17      5.21 o 
   1   6   9       82.13       82.09      3.43 o 
   2   6   9      122.83      108.99      7.56 o 
   3   6   9       91.39       88.95      6.13 o 
   4   6   9        2.08        0.11      4.18 o 
   0   7   9       12.54        8.78      3.00 o 
   1   7   9      104.86      104.38      4.07 o 
   2   7   9      205.65      218.39      7.85 o 
   3   7   9       63.41       69.16      4.76 o 
   4   7   9       68.97       73.93      5.53 o 
   0   8   9        5.84        3.63      3.11 o 
   1   8   9      159.46      180.68      6.18 o 
   2   8   9      146.57      149.53      7.66 o 
   3   8   9       30.09       25.97      3.94 o 
   4   8   9        8.04        7.16      4.26 o 
   0   9   9       17.41       13.20      3.36 o 
   1   9   9       57.59       48.21      4.08 o 
   2   9   9       35.08       28.90      3.15 o 
   3   9   9        8.99        5.01      3.83 o 
   4   9   9       18.56       13.78      4.92 o 
   0  10   9        4.43        3.56      3.43 o 
   1  10   9       25.20       18.86      2.83 o 
   2  10   9       35.08       24.30      3.80 o 
   3  10   9       10.85       10.49      4.08 o 
   0  11   9       79.38       87.94      6.45 o 
   1  11   9       19.21       21.55      3.01 o 
   2  11   9       17.12        9.98      3.40 o 
   3  11   9       11.17       12.06      4.37 o 
   0  12   9       57.83       47.51      6.97 o 
   1  12   9       42.46       48.62      4.27 o 
   2  12   9        0.44       -2.01      3.43 o 
   3  12   9       14.85       17.81      4.45 o 
   0  13   9       10.42       13.33      5.02 o 
   1  13   9       55.95       73.17      5.04 o 
   2  13   9       11.77        9.27      3.95 o 
   0  14   9        8.85        9.92      5.46 o 
   1  14   9       20.78       22.40      4.42 o 
   0  15   9       10.37       11.58      6.23 o 
   0   0  10      292.06      287.58     14.20 o 
   1   0  10        0.17        1.26      2.01 o 
   2   0  10        0.03       -0.60      2.62 o 
   3   0  10        5.47        2.27      3.62 o 
   4   0  10       49.72       42.30      6.89 o 
   0   1  10      228.20      259.68      9.70 o 
   1   1  10      116.82      116.62      5.80 o 
   2   1  10        6.83        4.92      1.93 o 
   3   1  10      153.52      151.02      6.51 o 
   4   1  10        1.60        1.30      4.05 o 
   0   2  10       89.89       96.71      3.83 o 
   1   2  10       52.50       52.99      4.98 o 
   2   2  10      243.17      268.79      8.07 o 
   3   2  10      129.84      138.81      8.16 o 
   4   2  10       63.62       68.19      6.40 o 
   0   3  10      453.15      465.34     16.76 o 
   1   3  10      142.93      144.06      4.30 o 
   2   3  10       15.71       15.18      2.11 o 
   3   3  10       61.86       52.79      4.17 o 
   4   3  10        1.35       -1.92      4.63 o 
   0   4  10        0.41       -0.44      2.06 o 
   1   4  10      104.00      104.99      5.13 o 
   2   4  10       85.33       93.14      4.62 o 
   3   4  10       43.34       37.33      3.70 o 
   4   4  10        0.16        0.47      4.31 o 
   0   5  10      117.89      128.20      7.78 o 
   1   5  10      320.68      328.05      9.58 o 
   2   5  10       88.14       87.07      4.53 o 
   3   5  10       26.15       20.80      3.57 o 
   4   5  10       38.93       43.34      5.09 o 
   0   6  10       18.95       23.37      3.67 o 
   1   6  10       18.46       18.61      2.23 o 
   2   6  10      519.99      556.43     20.00 o 
   3   6  10       29.11       30.35      3.78 o 
   4   6  10      112.62      130.83      9.33 o 
   0   7  10       59.34       71.15      5.46 o 
   1   7  10       81.38       82.27      4.40 o 
   2   7  10       35.91       32.38      3.37 o 
   3   7  10       16.69       14.63      3.73 o 
   4   7  10       35.41       36.96      4.99 o 
   0   8  10      573.91      603.76     28.05 o 
   1   8  10       27.65       32.81      2.81 o 
   2   8  10       53.90       53.38      3.64 o 
   3   8  10        8.26        8.15      3.87 o 
   4   8  10       54.46       49.52      5.46 o 
   0   9  10       59.91       75.06      6.39 o 
   1   9  10      193.97      206.00     11.61 o 
   2   9  10       61.76       62.16      4.03 o 
   3   9  10        8.97        3.99      3.94 o 
   0  10  10       34.93       47.21      9.78 o 
   1  10  10       37.21       46.79      4.19 o 
   2  10  10        8.94        8.41      3.36 o 
   3  10  10        1.10        4.13      4.28 o 
   0  11  10        1.49       -0.45      4.14 o 
   1  11  10       39.21       39.13      3.49 o 
   2  11  10       29.98       29.74      3.91 o 
   3  11  10        1.25        1.54      4.51 o 
   0  12  10       81.97       97.36      7.15 o 
   1  12  10        0.15        1.92      3.68 o 
   2  12  10        3.55        3.14      3.78 o 
   0  13  10        0.68        1.96      4.81 o 
   1  13  10       15.67       17.10      4.08 o 
   2  13  10        3.73        2.35      4.12 o 
   0  14  10        0.28       -3.81      5.83 o 
   1  14  10        3.75        4.75      4.36 o 
   1   0  11       67.33       71.99      4.90 o 
   2   0  11       18.37       22.38      3.27 o 
   3   0  11        8.95       13.80      3.97 o 
   4   0  11       13.34        7.61      6.24 o 
   0   1  11        8.30        4.08      2.14 o 
   1   1  11       68.99       71.81      3.30 o 
   2   1  11        0.19       -1.04      2.03 o 
   3   1  11       69.01       67.15      4.43 o 
   4   1  11        2.86        0.02      4.34 o 
   0   2  11        0.00       -0.21      2.11 o 
   1   2  11       24.46       18.73      1.90 o 
   2   2  11      207.53      220.81      6.86 o 
   3   2  11      102.97       93.68      5.20 o 
   4   2  11       47.57       37.60      7.98 o 
   0   3  11       83.09       81.88      9.59 o 
   1   3  11       52.37       59.17      2.73 o 
   2   3  11       23.27       19.36      2.84 o 
   3   3  11       41.01       32.74      3.88 o 
   4   3  11       50.02       39.84      5.31 o 
   0   4  11        5.96        2.87      2.58 o 
   1   4  11      247.19      263.71      8.43 o 
   2   4  11      648.57      678.04     24.33 o 
   3   4  11       56.32       63.58      4.61 o 
   4   4  11       66.43       54.78      5.33 o 
   0   5  11       45.85       57.89      8.16 o 
   1   5  11       13.35       10.50      2.49 o 
   2   5  11      165.67      173.54      6.76 o 
   3   5  11       21.30       23.25      3.81 o 
   4   5  11       25.49       24.46      4.89 o 
   0   6  11      150.77      156.69     10.78 o 
   1   6  11       15.27       12.62      2.40 o 
   2   6  11      112.44      115.60      5.67 o 
   3   6  11        3.93        1.37      3.85 o 
   4   6  11       28.55       23.79      4.81 o 
   0   7  11      147.05      161.16      8.77 o 
   1   7  11       45.04       47.12      3.58 o 
   2   7  11       29.56       27.88      3.56 o 
   3   7  11       38.14       45.60      4.66 o 
   4   7  11       10.97        7.21      4.97 o 
   0   8  11      164.10      161.77      8.91 o 
   1   8  11       57.06       56.94      3.68 o 
   2   8  11       54.14       52.13      6.00 o 
   3   8  11       11.84       11.73      4.15 o 
   0   9  11       71.36       77.61      5.77 o 
   1   9  11       51.35       46.00      3.87 o 
   2   9  11       46.09       55.04      4.45 o 
   3   9  11       18.34       18.18      4.25 o 
   0  10  11      151.52      150.64      8.92 o 
   1  10  11       85.82      102.43      5.95 o 
   2  10  11        0.32        1.81      3.78 o 
   3  10  11       29.90       34.41      4.77 o 
   0  11  11       48.81       50.59      6.96 o 
   1  11  11       23.78       19.95      3.47 o 
   2  11  11        9.56        8.10      4.05 o 
   0  12  11       19.22       28.26      5.15 o 
   1  12  11       11.26        6.69      3.79 o 
   2  12  11        3.40        2.82      4.40 o 
   0  13  11       36.53       35.13      6.29 o 
   1  13  11        0.51        0.03      4.09 o 
   0   0  12      620.49      694.02     39.71 o 
   1   0  12       28.23       30.45      2.91 o 
   2   0  12       28.78       22.06      3.57 o 
   3   0  12       24.49       27.63      5.32 o 
   4   0  12       22.76       27.77     10.69 o 
   0   1  12        0.09       -0.41      2.80 o 
   1   1  12        4.34        2.06      1.77 o 
   2   1  12      162.29      163.65     10.87 o 
   3   1  12        3.42        1.44      2.80 o 
   4   1  12        5.80        7.32      5.61 o 
   0   2  12      153.83      177.13      8.15 o 
   1   2  12       24.24       22.32      2.11 o 
   2   2  12      173.61      187.35      8.26 o 
   3   2  12        0.43        0.45      3.56 o 
   4   2  12       11.64        4.57      5.03 o 
   0   3  12       12.49       14.34      2.70 o 
   1   3  12       54.00       56.87      2.96 o 
   2   3  12      175.80      175.65      8.72 o 
   3   3  12       23.37       15.45      3.71 o 
   4   3  12       61.66       63.61      5.91 o 
   0   4  12      197.99      239.68     12.02 o 
   1   4  12       36.07       30.07      2.97 o 
   2   4  12      208.46      226.55      7.78 o 
   3   4  12        2.17       -0.01      3.78 o 
   4   4  12       67.84       75.40      6.04 o 
   0   5  12       28.29       21.69      3.67 o 
   1   5  12        7.69        7.40      2.81 o 
   2   5  12       15.06       14.99      3.19 o 
   3   5  12        2.92        3.19      3.99 o 
   4   5  12       13.17        5.26      4.92 o 
   0   6  12       12.92        8.91      3.64 o 
   1   6  12        8.90        8.94      3.13 o 
   2   6  12        6.11        7.82      3.24 o 
   3   6  12        0.42        1.17      3.87 o 
   0   7  12      314.64      342.51     22.65 o 
   1   7  12       39.67       32.90      5.07 o 
   2   7  12        3.73        5.94      3.51 o 
   3   7  12       14.11       10.49      4.19 o 
   0   8  12        0.15        1.22      3.70 o 
   1   8  12       91.33       85.36      4.99 o 
   2   8  12       25.85       28.26      3.92 o 
   3   8  12       30.27       32.45      4.81 o 
   0   9  12      203.98      211.65     22.70 o 
   1   9  12       61.87       60.57      4.02 o 
   2   9  12        3.26        2.82      3.91 o 
   3   9  12       40.95       35.88      4.77 o 
   0  10  12       42.28       54.42      5.65 o 
   1  10  12        1.83        0.85      3.32 o 
   2  10  12        2.51        8.26      4.76 o 
   0  11  12        4.51        3.84      5.02 o 
   1  11  12       14.61       17.57      3.80 o 
   2  11  12        7.77        8.59      5.07 o 
   0  12  12        9.08        7.44      5.36 o 
   1  12  12       13.68        9.54      4.08 o 
   0  13  12        6.58        6.71      6.23 o 
   1   0  13       44.57       44.75      3.51 o 
   2   0  13       14.22       15.09      3.61 o 
   3   0  13        8.49        6.48      4.27 o 
   4   0  13       20.75       14.83     12.08 o 
   0   1  13       28.15       28.48      3.47 o 
   1   1  13       13.07        9.41      2.31 o 
   2   1  13      110.33      110.39      4.72 o 
   3   1  13        9.07        8.76      3.59 o 
   4   1  13       77.34       83.20      7.03 o 
   0   2  13      141.40      135.96      9.14 o 
   1   2  13      116.62      126.50      4.93 o 
   2   2  13      274.07      288.03     12.76 o 
   3   2  13        1.83        0.37      3.60 o 
   4   2  13       67.97       68.44      7.29 o 
   0   3  13       40.73       43.41      4.76 o 
   1   3  13      214.01      218.43      8.81 o 
   2   3  13      130.88      134.31      5.93 o 
   3   3  13       10.22       10.50      4.13 o 
   4   3  13       14.71       12.06      5.08 o 
   0   4  13      303.96      331.72     20.12 o 
   1   4  13       43.58       41.48      3.69 o 
   2   4  13       26.31       22.82      3.23 o 
   3   4  13       59.37       54.92      4.81 o 
   0   5  13       92.54       91.80      7.86 o 
   1   5  13      348.07      390.74     16.66 o 
   2   5  13       65.56       62.94      5.31 o 
   3   5  13       67.83       58.69      5.04 o 
   0   6  13       38.30       32.32      4.49 o 
   1   6  13       14.24       17.81      3.52 o 
   2   6  13        6.50        3.55      3.69 o 
   3   6  13       30.52       28.56      4.57 o 
   0   7  13       20.44       17.48      5.16 o 
   1   7  13       10.33        8.76      3.55 o 
   2   7  13       18.98       18.76      4.41 o 
   3   7  13        5.60        7.09      4.56 o 
   0   8  13       54.66       48.93      5.42 o 
   1   8  13       16.28       17.27      3.83 o 
   2   8  13        5.42        3.85      4.17 o 
   3   8  13       18.25       12.96      4.80 o 
   0   9  13       29.97       32.76      5.29 o 
   1   9  13       45.73       42.06      4.57 o 
   2   9  13       27.78       21.70      4.81 o 
   0  10  13        5.28        1.60      4.92 o 
   1  10  13       12.93       10.78      4.30 o 
   2  10  13       23.33       25.69      7.68 o 
   0  11  13        1.28        0.53      5.44 o 
   1  11  13       18.60       14.25      4.62 o 
   0  12  13        8.86       12.69      6.01 o 
   0   0  14       21.11       27.48      5.42 o 
   1   0  14       21.92        6.86      4.24 o 
   2   0  14        0.04       -0.57      3.96 o 
   3   0  14        0.15       -2.55      4.50 o 
   0   1  14        5.89        2.67      3.56 o 
   1   1  14       22.90       20.62      2.94 o 
   2   1  14       14.46       13.45      3.13 o 
   3   1  14        0.63        0.85      3.56 o 
   0   2  14       17.45       16.06      3.65 o 
   1   2  14       39.62       42.56      4.35 o 
   2   2  14       20.91       14.90      3.16 o 
   3   2  14       63.90       65.09      6.82 o 
   0   3  14      363.61      471.06     40.04 o 
   1   3  14      212.91      221.83      8.43 o 
   2   3  14       49.91       59.98      4.81 o 
   3   3  14       24.59       15.62      4.52 o 
   0   4  14        0.30        2.21      4.89 o 
   1   4  14       13.77       16.48      3.31 o 
   2   4  14        0.92        1.36      3.77 o 
   3   4  14       52.14       47.00      4.95 o 
   0   5  14      139.90      141.92     18.09 o 
   1   5  14       20.51       15.82      3.63 o 
   2   5  14        3.33        2.64      3.92 o 
   3   5  14        7.98        8.56      4.68 o 
   0   6  14        0.03       -2.23      5.01 o 
   1   6  14        6.22        5.11      3.63 o 
   2   6  14        0.61        0.79      4.15 o 
   3   6  14        4.32        2.90      4.74 o 
   0   7  14        3.69        1.12      5.48 o 
   1   7  14       77.81       69.68      5.14 o 
   2   7  14       36.70       39.75      4.92 o 
   0   8  14       21.40       23.59      6.35 o 
   1   8  14       48.76       48.20      4.55 o 
   2   8  14        7.14        3.35      4.73 o 
   0   9  14        0.94       -0.36      6.37 o 
   1   9  14       15.41       11.11      4.27 o 
   2   9  14       35.57       38.51      5.68 o 
   0  10  14      172.73      206.23     11.68 o 
   1  10  14       23.22       14.96      4.67 o 
   0  11  14        7.44        7.21      5.61 o 
   1   0  15        2.67       -0.59      4.71 o 
   2   0  15        4.23        2.63      4.97 o 
   3   0  15        0.57        2.41      6.28 o 
   0   1  15        2.65        1.51      4.02 o 
   1   1  15      191.95      210.98      8.17 o 
   2   1  15       14.13       11.35      3.70 o 
   3   1  15        6.89        3.45      4.01 o 
   0   2  15        5.40       -1.08      5.55 o 
   1   2  15       62.56       65.11      4.38 o 
   2   2  15       14.86        8.20      3.75 o 
   3   2  15       75.08       74.25      6.51 o 
   0   3  15       22.66        8.77      7.21 o 
   1   3  15      274.45      310.27     16.52 o 
   2   3  15       13.27        7.84      3.90 o 
   3   3  15       12.43       15.25      4.90 o 
   0   4  15       15.10       10.66      5.77 o 
   1   4  15       24.03       25.27      4.59 o 
   2   4  15        2.61        2.15      4.16 o 
   3   4  15       13.27       12.00      4.87 o 
   0   5  15        8.76        4.08      6.19 o 
   1   5  15       27.72       32.77      6.36 o 
   2   5  15        1.98       -0.34      4.23 o 
   0   6  15        9.98       10.57      6.37 o 
   1   6  15       23.74       20.66      4.75 o 
   2   6  15       25.89       29.48      4.78 o 
   0   7  15        1.40       -0.11      6.14 o 
   1   7  15       16.98       18.70      4.33 o 
   2   7  15       15.46       18.25      5.04 o 
   0   8  15        8.77        7.82      6.76 o 
   1   8  15       65.10       67.34      5.45 o 
   0   9  15        4.32        2.37      7.12 o 
   1   9  15        1.82        3.10      4.38 o 
   0   0  16        4.21       10.28      6.39 o 
   1   0  16       20.98       18.78      5.40 o 
   2   0  16        6.27        5.90      7.52 o 
   0   1  16       29.57       40.64      6.87 o 
   1   1  16       17.03       13.78      4.22 o 
   2   1  16       16.93       17.16      4.74 o 
   0   2  16       97.57       87.84      8.92 o 
   1   2  16       37.54       35.25      5.08 o 
   2   2  16       10.55       10.95      4.56 o 
   0   3  16       13.13        8.60      6.69 o 
   1   3  16       47.06       46.39      5.53 o 
   2   3  16        5.98        7.88      4.97 o 
   0   4  16       46.70       44.71      7.33 o 
   1   4  16      185.87      206.24     14.11 o 
   2   4  16       13.35        5.72      5.23 o 
   0   5  16        4.99        6.94      6.94 o 
   1   5  16       31.12       19.27      5.05 o 
   2   5  16       23.38       18.72      5.03 o 
   0   6  16      204.02      226.39     15.94 o 
   1   6  16       36.22       35.80      5.34 o 
   0   7  16        2.88        3.37      6.87 o 
   1   7  16        0.56        3.49      5.23 o 
   0   8  16        1.37       -1.21      7.07 o 
   1   0  17        2.46        0.64      7.29 o 
   2   0  17        7.28        8.49      8.28 o 
   0   1  17       40.62       48.60     10.32 o 
   1   1  17        5.17        5.38      4.80 o 
   2   1  17       23.10       13.62      6.02 o 
   0   2  17       79.39       79.23     14.22 o 
   1   2  17       29.65       29.10      6.27 o 
   2   2  17        7.10        3.94      5.36 o 
   0   3  17        0.41        0.75      7.33 o 
   1   3  17       19.33       17.09      6.20 o 
   0   4  17       36.23       25.00      7.86 o 
   1   4  17        9.90        9.57      5.21 o 
   0   5  17        6.92        3.80      7.73 o 
   1   5  17        4.42        5.54      5.36 o 
   0   6  17       19.19       13.68      8.13 o 
   0   1  18       31.54       30.76     12.72 o 
   0   2  18      141.20      157.29     30.66 o 
                                                 
